# Supplementary material for: Context-Dependent Effects of Maternal Behaviour on Lamb Growth in Tibetan Sheep
Source: Animals (Basel). 2026 May 1;16(9):1386. doi: 10.3390/ani16091386 (PMC13162791; doi:10.3390/ani16091386)
Supplement: Supplementary file 1 [file animals-16-01386-s001.zip]

Archive with 4 entries (4 files):
- animals-4268266- Figure S1 and Figure S2.pdf
- animals-4268266- Table S1.pdf
- animals-4268266- Table S2.pdf
- animals-4268266- Table S3.pdf
